# Supplementary material for: Development of the tonsillar microbiome in pigs from newborn through weaning
Source: BMC Microbiol. 2018 Apr 16;18:35. doi: 10.1186/s12866-018-1176-x (PMC5902991; doi:10.1186/s12866-018-1176-x)
Supplement: Supplementary file 2 — Table S2. Core microbiome at OTU level for litters and sow samples. Excel sheet containing values for Core OTU identified for litters and sow samples at 1 and 0.1% of minimum relative abundance. (XLSX 20 kb) [file 12866_2018_1176_MOESM2_ESM.xlsx]

## Sheet: Supplemental Table 1
	Table S2. Core microbiome at OTU level for litters and sow samples
Sow parity	1	1	2	5	6	10
OTUs	Litter 1700	Litter 1707	Litter 1631	Litter 1445	Litter 1402	Litter 1711	Sow Teats	Sow Vagina	Sow Tonsils	Sow Feces
Otu00001__Pasteurellaceae__	0.518839	0	0.402192	9.89602	3.7896	19.1909	0.985794	20.1284	2.36352	0
Otu00002__Streptococcaceae__Streptococcus	0.90671	0.151599	28.445	22.2183	2.08681	24.519	4.0089	1.30382	2.56553	0
Otu00003__Moraxellaceae__Moraxella	0.493653	0	24.2069	11.7446	0.555808	14.3831	3.93307	0.267839	0.873693	0
Otu00004__Comamonadaceae__	2.26677	0	0.025137	0	0.303168	0.040402	1.27395	1.11178	0.439372	0
Otu00005__Enterobacteriaceae__Escherichia/Shigella	0.251864	0	0.025137	0.150701	14.6885	0.0757537	3.17476	7.37821	0.21211	0.606367
Otu00007__Micrococcaceae__Rothia	1.1485	2.44075	23.0004	5.18913	0.944874	10.4944	4.61048	0.0656964	0.227261	0
Otu00009__Staphylococcaceae__Staphylococcus	6.06992	4.83602	3.05666	14.844	0.722551	25.5795	2.79561	0.288053	0.237362	0
Otu00010__Clostridiaceae_1__Clostridium_sensu_stricto	1.07294	6.11451	0.0904932	0.0150701	7.22551	0.0151507	3.01805	0.621589	13.8781	2.29914
Otu00012__Streptococcaceae__Streptococcus	0.972194	0	0.025137	13.7138	1.29857	0	0.49037	0	0.41412	0.0252653
Otu00016__Clostridiaceae_1__Clostridium_sensu_stricto	1.23413	1.16226	0.568096	0.944391	3.60265	0.040402	3.93307	13.2505	2.40897	0.404245
Otu00017__Fusobacteriaceae__Fusobacterium	0	0	0	0	0	0	0	1.94562	0.101005	0.0252653
Otu00018__Peptostreptococcaceae__Clostridium_XI	0.705219	1.93542	0	0.0502336	4.98712	0	1.71882	1.02082	8.70158	0.631632
Otu00020__Erysipelotrichaceae__Turicibacter	0.629659	2.77932	0.050274	0	5.39134	0	1.88565	0.21225	8.70158	0.505306
Otu00021__Aerococcaceae__Aerococcus	0.669958	0.267826	0	0	3.5218	0	0.697639	14.2763	0	0
Otu00023__Clostridiaceae_1__Clostridium_sensu_stricto	0.352609	3.04715	0.150822	0.0401869	3.80476	0	1.90587	0.419446	7.76728	2.45073
Otu00024__Bacillales_Incertae_Sedis_XI__Gemella	0.619585	0	0.276507	0.0251168	0.960032	0	0	0	0.646432	0
Otu00025__Peptostreptococcaceae__Clostridium_XI	0.27705	3.62323	0.0150822	0	3.7896	0	1.04646	0.0758035	6.96934	0.353714
Otu00027__Veillonellaceae__Veillonella	0.090671	0	0	0	0	2.16151	0	1.07641	0.060603	0
Otu00030__Clostridiaceae_1__Clostridium_sensu_stricto	0.16623	2.32452	0.050274	0.0753504	2.1727	0.0252512	0.909964	0.1415	4.01495	0.833754
Otu00034__Corynebacteriaceae__Corynebacterium	3.28934	0.0151599	0	0.0401869	0.454752	0.267663	0.748193	1.22296	0.505025	0
Otu00035__Pasteurellaceae__Pasteurella	0	0	0	0.743457	0	0	0	0	0.0252512	0
Otu00037__Clostridiales_Incertae_Sedis_XI__Tissierella	1.76305	0	0.492685	0.979555	0	0	1.63288	0.899535	0.631281	0
Otu00038__Micrococcaceae__Micrococcus	1.03264	2.0567	0	0.0401869	0.742762	0	0.0151661	1.08652	0.0252512	0
Otu00042__Ruminococcaceae__	0.881523	3.38572	1.22166	0.401869	0.116214	0	0.70775	0.136446	0.40402	5.20465
Otu00044__Neisseriaceae__	0	0	0.0150822	0.0502336	0	0.20201	0.0101107	0.0505357	0.843392	0
Otu00045__Moraxellaceae__Acinetobacter	1.08301	1.92026	0.191041	0.0904205	0.21727	0	0.540923	1.17243	0.363618	0
Otu00046__Comamonadaceae__	1.18376	0.116226	0.125685	0.477219	0.520439	0.0757537	0.545978	0.288053	0.277764	0
Otu00047__Streptococcaceae__Streptococcus	0.367721	0.520491	0	0	4.69911	0.0252512	1.48122	0.0151607	0.101005	1.54118
Otu00048__Lactobacillaceae__Lactobacillus	0.644771	4.95225	0	0.0401869	0.0353696	0	0.530812	0	0.0252512	0.934816
Otu00049__Moraxellaceae__Acinetobacter	0.846262	0	0.075411	0.0653037	0.237482	0.176759	0.404428	0.35375	0.469673	0
Otu00051__Corynebacteriaceae__Corynebacterium	2.18114	0.237506	0.0402192	0.190888	1.21267	0.0909045	0.414539	0.0151607	0.217161	0
Otu00054__Clostridiales_Incertae_Sedis_XI__Sedimentibacter	3.919	0	0	0	0	0.101005	0.647086	0	0.641382	0
Otu00056__Enterobacteriaceae__Yersinia	2.78561	0	0.050274	0.0401869	0	0.0757537	0.262879	1.13705	0.378769	0
Otu00059__Lactobacillaceae__Lactobacillus	0	2.32452	0	0	0.0353696	0	0.844244	0	0.0151507	0.42951
Otu00061__Comamonadaceae__	0.0503728	0.894436	0	0.0251168	1.71795	0	0	0	0.111105	0
Otu00064__Aerococcaceae__	0.125932	0	0.050274	0.0401869	0.116214	0.60603	0.0252768	0.186982	0	0
Otu00068__Bacillaceae_1__	0.644771	0	0.316726	0.316472	0	0	0.899853	0.0859107	0.368668	0
Otu00070__Pasteurellaceae__Actinobacillus	0.0402982	0	0	0	0.742762	0.191909	0.773469	0.540732	1.39892	0
Otu00073__Clostridiaceae_1__Clostridium_sensu_stricto	0.0654846	0.136439	0	0	0.823607	0	0.288155	0.0606428	1.37367	0.303183
Otu00075__Enterobacteriaceae__	0.176305	0.318359	0.150822	0.577686	0	0	0.616753	0.0909642	0.0252512	0
Otu00078__Ruminococcaceae__	0	0.757997	0.175959	0	0.186954	0.0656532	0.470148	0.0606428	0.176759	1.44012
Otu00080__Bifidobacteriaceae__Bifidobacterium	0.594399	0.151599	0.0150822	0.0150701	0.591178	0	1.07679	0.035375	0.0101005	2.57706
Otu00081__Sphingomonadaceae__Sphingomonas	0.831151	0	0.125685	0.301402	0	0.040402	0.14155	0.101071	0.363618	0
Otu00082__Ruminococcaceae__Faecalibacterium	0	1.65243	0	0.0401869	0	0	0.394318	0.0151607	0	0
Otu00084__Pseudomonadaceae__Pseudomonas	0.493653	0	0.025137	0.0904205	0	0	0.212325	0.0151607	0.191909	0
Otu00085__Streptococcaceae__Streptococcus	1.23413	0	0.0904932	0.0401869	0	0.631281	0.0606643	0.0252678	0.136357	0
Otu00086__Lachnospiraceae__Clostridium_XlVb	0	0	0.276507	0.426985	0	0	0.429705	0.343643	0.136357	0
Otu00087__Xanthomonadaceae__Ignatzschineria	1.77816	0	0.427329	0.291355	0	0	0	0.0656964	0	0
Otu00089__Streptococcaceae__Streptococcus	1.04775	0	0	0	0.823607	0	0.0505536	0.0151607	0.0909045	0
Otu00091__Lachnospiraceae__Roseburia	0	0.469958	0.0402192	0	0.0353696	0	0.116273	0	0.101005	0.303183
Otu00095__Lactobacillaceae__Lactobacillus	0.0654846	0.136439	0	0	0	0	0.0505536	0.0505357	0.0151507	1.13694
Otu00096__Clostridiaceae_1__Clostridium_sensu_stricto	0.191416	1.1471	0	0	1.1773	0	0.0151661	0	0.393919	0.227388
Otu00104__Erysipelotrichaceae__Sharpea	0	0.79337	0	0	0	0	0.454982	0	0.0757537	0.48004
Otu00105__Ruminococcaceae__	0	0	0.0653562	0	0	0	0	0.0101071	0.0656532	1.08641
Otu00108__Lachnospiraceae__	0	0.469958	0	0	0.136426	0	0.187048	0	0.267663	0.48004
Otu00109__Prevotellaceae__	0	0	0.025137	0	1.22783	0	0.278045	0	0.0757537	0.581102
Otu00114__Veillonellaceae__Megasphaera	0.115857	1.01066	0	0	0	0	0.136495	0.1415	0	1.59171
Otu00115__Ruminococcaceae__	0	0	0	0	0	0	0.0859411	0	0.126256	1.99596
Otu00116__Erysipelotrichaceae__	1.486	0	0	0	0	0.0151507	0	0.343643	0.126256	0
Otu00117__Aerococcaceae__Aerococcus	0.141044	1.55137	0	0	0	0	0.318487	0.202143	0.0656532	0
Otu00118__Prevotellaceae__Paraprevotella	0.503728	0.0505331	0	0	0	0	0.318487	0.0151607	0.0757537	0.90955
Otu00123__Nocardiaceae__Rhodococcus	2.03002	0	0	0	0	0	0.176937	0.262786	0.0858542	0
Otu00124__Prevotellaceae__Prevotella	0.151118	0.338572	0	0	0	0	0.0505536	0	0.0252512	1.38959
Otu00125__Corynebacteriaceae__Turicella	0.846262	0	0.025137	0.125584	0	0.227261	0	0.490196	0.0353517	0
Otu00126__Corynebacteriaceae__Corynebacterium	0.896635	0.202132	0	0	0	0	0.176937	0.318375	0.060603	0
Otu00130__Propionibacteriaceae__Propionibacterium	0.0251864	0.202132	0	0.0251168	0.641706	0	0.0151661	0	0	0
Otu00135__Veillonellaceae__	0.342535	0.0353732	0	0	0.267798	0	0.161771	0	0.0757537	0.328449
Otu00151__Chitinophagaceae__	0.216603	1.26333	0	0	0.050528	0	0	0.0151607	0	0
Otu00155__Erysipelotrichaceae__Bulleidia	0.770703	0.338572	0	0	0	0	0.0606643	0.0404285	0.0101005	0.530571
Otu00158__Succinivibrionaceae__Succinivibrio	0	0.338572	0	0	0	0	0.0404428	0	0	3.56241
Otu00163__Spirochaetaceae__Treponema	0	0	0	0	0	0	0.0505536	0	0	2.27388
Otu00172__Xanthomonadaceae__Dokdonella	1.46081	0	0	0	0	0.040402	0.151661	0	0	0
Otu00175__Acidaminococcaceae__	0	0.166759	0.050274	0	0.116214	0	0.0151661	0	0	0.631632
Otu00178__Veillonellaceae__Mitsuokella	0	0.454798	0	0	0	0	0.530812	0	0.0353517	0.0757959
Otu00185__Paenibacillaceae_1__	0	0	0.0402192	0.241121	0	0	0.0606643	0.111178	0	0
Otu00193__Porphyromonadaceae__	0	0	0	0	0	0	0	0	0.176759	0.227388
Otu00204__Ruminococcaceae__	0	0	0	0	0.101056	0	0.0657196	0	0.040402	0.277918
Otu00205__Lachnospiraceae__	0	0.353732	0	0	0	0	0.136495	0.0151607	0.101005	0.42951
Otu00211__Lachnospiraceae__Cellulosilyticum	0	0	0	0	0	0	0	0	0.41412	0
Otu00217__Prevotellaceae__Prevotella	0	0.0151599	0	0.0150701	0	0	0	0	0.0353517	0.808489
Otu00219__Spirochaetaceae__	0.090671	0	0	0	0	0	0.101107	0	0.060603	0.934816
Otu00223__Actinomycetaceae__Trueperella	0	0	0	0	0	0	0.202214	0.520517	0	0
Otu00238__Moraxellaceae__Moraxella	0	0	0.367	0.0251168	0	0	0	0	0	0
Otu00253__Ruminococcaceae__	0	0.0505331	0	0	0	0	0.0657196	0	0.040402	0.202122
Otu00260__Desulfovibrionaceae__Desulfovibrio	0	0	0	0	0	0	0.21738	0	0.0656532	0.378979
Otu00274__Ruminococcaceae__	0	0	0	0	0	0	0.212325	0	0.0252512	0.202122
Otu00282__Spirochaetaceae__Treponema	0	0	0	0	0.0353696	0	0	0	0	0.202122
Otu00307__Prevotellaceae__Prevotella	0.090671	0	0	0	0	0	0	0	0.0353517	0.202122
Otu00318__Lachnospiraceae__	0	0.490171	0	0	0	0	0.0353875	0	0.0151507	0.151592
Otu00320__Lachnospiraceae__Blautia	0	0.404265	0	0	0	0	0.166827	0	0	0.202122
Otu00330__Ruminococcaceae__	0.327423	0	0	0	0.202112	0	0	0	0.0101005	0.277918
Otu00340__Clostridiaceae_1__Clostridium_sensu_stricto	0.0402982	0.0656931	0	0	0.0353696	0	0	0	0.111105	0.202122
Otu00347__Ruminococcaceae__	0	0	0	0	0	0	0.0404428	0	0.0656532	0.252653
Otu00355__Lachnospiraceae__	0	0.267826	0	0	0	0	0	0.0101071	0	0.151592
Otu00385__Ruminococcaceae__	0	0	0	0	0	0	0.101107	0	0	0.252653
Otu00392__Lachnospiraceae__Clostridium_XlVa	0	0	0	0	0	0	0	0	0.277764	0
Otu00426__Porphyromonadaceae__Dysgonomonas	0	0	0.140767	0.326518	0	0	0.0353875	0	0	0
Otu00427__Prevotellaceae__Prevotella	0.0251864	0	0	0	0	0	0.0657196	0	0	0.48004
Otu00467__Veillonellaceae__	0.0402982	0.136439	0	0	0	0	0.0151661	0	0.0252512	0.252653
Otu00474__Geobacteraceae__Geobacter	0	0	0.175959	0.216004	0	0	0	0	0	0
Otu00565__Porphyromonadaceae__	0	0	0	0	0	0	0	0	0	0.353714
Otu00583__Porphyromonadaceae__	0	0	0	0	0	0	0.0252768	0	0.0252512	0.277918
Otu00704__Ruminococcaceae__	0	0	0	0	0	0	0	0	0.0252512	0.227388
Otu00874__Spirochaetaceae__Treponema	0	0	0	0	0	0	0	0	0.0101005	0.176857
Numbers in different colors identify core OTUs at different percentages of relative abundance. Red shows core OTUs at 1% relative abundance.
Blue identify core OTUs at 0.1% relative abundance. Black color denotes OTUs that were not core.
