# Supplementary material for: Development of the tonsillar microbiome in pigs from newborn through weaning
Source: BMC Microbiol. 2018 Apr 16;18:35. doi: 10.1186/s12866-018-1176-x (PMC5902991; doi:10.1186/s12866-018-1176-x)
Supplement: Supplementary file 3 — Table S3. SIMPER analysis between litters through different sampling times. Excel sheet containing values from SIMPER analysis between different litters through the sampling time (Birth through fourth week). (XLSX 10 kb) [file 12866_2018_1176_MOESM3_ESM.xlsx]

## Sheet: Supplemental Table 3
	Table S3. SIMPER analysis between litters through different sampling times.
	Litter	Sampling time	n.i.	Y1700	Y1707	Y1631	Y1445	Y1402	Y1711
	Y1700	Newborn	4		87.73	92.22	87.89	86.88	89.15
	parity=1	First week	4		60.12	46.65	51.89	49.32	57.05
		Second week	4			40.05	42.06	94.42	35.88
		Third week	4		33.43	26.6	27.04	33	26.31
		Fourth week	4			36.71	47.98	35.21	42.54
	Y1707	Newborn	3	87.73		94.04	92.37	78.23	92.5
	parity=1	First week	4	60.12		56.12	40.06	51.07	34.75
		Second week	0
		Third week	1	33.43		36.51	35.25	23.5	32.55
		Fourth week	0
	Y1631	Newborn	4	92.22	94.04		56.62	93.91	52.16
	parity=2	First week	4	46.65	56.12		46.95	44.42	55.05
		Second week	4	40.05			44.01	96.42	42.58
		Third week	4	26.6	36.51		30.04	33.48	30.27
		Fourth week	4	36.71			47.21	32.04	41.19
	Y1445	Newborn	4	87.89	92.37	56.62		89.14	45.82
	parity=5	First week	4	51.89	40.06	46.95		46.22	39.17
		Second week	4	42.06		44.01		95.79	38.2
		Third week	4	27.04	35.25	30.04		37.32	26.03
		Fourth week	4	47.98		47.21		45.09	42.49
	Y1402	Newborn	3	86.88	78.23	93.91	89.14		91.8
	parity=6	First week	4	49.32	51.07	44.42	46.22		54.72
		Second week	1	94.42		96.42	95.79		96.63
		Third week	1	33	23.5	33.48	37.32		35.61
		Fourth week	1	35.21		32.04	45.09		37.48
	Y1711	Newborn	4	89.15	92.5	52.16	45.82	91.8
	parity=10	First week	4	57.05	34.75	55.05	39.17	54.72
		Second week	4	35.88		42.58	38.2	96.63
		Third week	4	26.31	32.55	30.27	26.03	35.61
		Fourth week	4	42.54		41.19	42.49	37.48
	Data displayed represent values of overall average dissimilarity, when a comparison between litter was performed for the different sampling times.
	n.i.:	Number of samples included in the analysis
	parity:	Total number of deliveries that the sow had when was sampled
