# Supplementary material for: Development of the tonsillar microbiome in pigs from newborn through weaning
Source: BMC Microbiol. 2018 Apr 16;18:35. doi: 10.1186/s12866-018-1176-x (PMC5902991; doi:10.1186/s12866-018-1176-x)
Supplement: Supplementary file 4 — Table S4. Core microbiome at OTU level for third week. Excel sheet containing values for Core OTU identified for 3 weeks old piglets at 1 and 0.1% of minimum relative abundance. (XLSX 16 kb) [file 12866_2018_1176_MOESM4_ESM.xlsx]

## Sheet: Supplemental Table 4
Table S4. Core microbiome at OTU level for third week
OTUs	Litter 1700	*Litter 1707	Litter 1631	Litter 1445	*Litter 1402	Litter 1711	Average
Otu00001__Pasteurellaceae__	23.061	16.5235	23.3243	22.332	18.4942	23.7081	21.2405
Otu00002__Streptococcaceae__Streptococcus	5.57237	10.2577	6.18889	7.29949	5.60889	8.62939	7.25946
Otu00003__Moraxellaceae__Moraxella	27.6097	40.7276	24.055	26.2792	38.858	28.3862	30.9859
Otu00006__Porphyromonadaceae__	4.61422	2.57706	7.15654	5.9384	2.77918	4.21377	4.54653
Otu00007__Micrococcaceae__Rothia	0.368129	0.454775	0.493902	0.579725	0.707428	0.0908357	0.449132
Otu00008__Moraxellaceae__	5.73878	3.78979	10.0796	0.201643	5.50783	1.79148	4.51819
Otu00010__Clostridiaceae_1__Clostridium_sensu_stricto	0.115986	0.555836	0.478782	0.428492	3.6382	0.201857	0.903192
Otu00012__Streptococcaceae__Streptococcus	0.3177	0.555836	2.00585	0.191561	1.11167	0.428946	0.768594
Otu00015__Prevotellaceae__	0.630358	3.18343	1.30027	1.88032	0.656897	1.91764	1.59482
Otu00016__Clostridiaceae_1__Clostridium_sensu_stricto	0.0252143	0.202122	0.0503981	0.0907395	0.202122	0.0656036	0.106033
Otu00017__Fusobacteriaceae__Fusobacterium	3.99899	1.11167	3.01381	5.28306	1.41486	4.40553	3.20465
Otu00018__Peptostreptococcaceae__Clostridium_XI	0.216843	0.101061	0.645096	0.292383	1.61698	0.126161	0.499754
Otu00020__Erysipelotrichaceae__Turicibacter	0.0655572	0.101061	0.292309	0.14115	0.960081	0.0756964	0.272643
Otu00023__Clostridiaceae_1__Clostridium_sensu_stricto	0.0403429	0	0	0.126027	0	0.0151393	0.0302516
Otu00024__Bacillales_Incertae_Sedis_XI__Gemella	2.06757	1.01061	0.846689	0.756163	0.808489	0.620711	1.01837
Otu00025__Peptostreptococcaceae__Clostridium_XI	0.0655572	0	0.27719	0.201643	2.02122	0.0403714	0.434331
Otu00026__Flavobacteriaceae__	2.28442	2.27388	2.7467	5.08141	1.21273	3.75959	2.89312
Otu00027__Veillonellaceae__Veillonella	0.075643	0.202122	0.201593	0.367999	0	0.100929	0.158048
Otu00028__Leptotrichiaceae__	3.22743	0.303183	3.17508	1.85512	0.0505306	3.85042	2.07696
Otu00030__Clostridiaceae_1__Clostridium_sensu_stricto	0	0	0.191513	0	0.757959	0	0.158245
Otu00035__Pasteurellaceae__Pasteurella	0.0504286	0	0.0655176	0.100822	0.252653	0.0908357	0.0933761
Otu00041__Neisseriaceae__Neisseria	0.166415	0	0.569499	0.176438	0.353714	0.151393	0.236243
Otu00042__Ruminococcaceae__	0.0151286	0.757959	0.100796	0.115945	0.252653	0.0403714	0.213809
Otu00043__Flavobacteriaceae__	0.630358	0	0.342707	0.771286	0.404245	0.948728	0.516221
Otu00044__Neisseriaceae__	0.1765	0	0.393106	2.82301	0	0.0504643	0.573846
Otu00045__Moraxellaceae__Acinetobacter	0.0151286	0.101061	0.0655176	0	0	0	0.0302846
Otu00048__Lactobacillaceae__Lactobacillus	0	0	0	0.0655341	0.101061	0	0.0277659
Otu00050__Bacteroidaceae__Bacteroides	0.327786	0	0.428384	0.478903	0	1.00929	0.37406
Otu00051__Corynebacteriaceae__Corynebacterium	0	0.303183	0	0	0	0	0.0505306
Otu00064__Aerococcaceae__	0.0403429	0	0.141115	0.151233	0.252653	0.0252321	0.101763
Otu00070__Pasteurellaceae__Actinobacillus	0.0252143	0	0	0	0.151592	0	0.0294677
Otu00071__Prevotellaceae__Prevotella	0.126072	0.404245	0.352787	0.746081	0	0.0151393	0.274054
Otu00072__Ruminococcaceae__	2.46092	2.02122	0	0.957806	0.252653	0	0.948767
Otu00076__Lachnospiraceae__	0.226929	0	0.201593	0.27726	0	0.529875	0.205943
Otu00077__Carnobacteriaceae__	0.201715	0.606367	0.26711	0.0756163	0.808489	0.418853	0.396358
Otu00078__Ruminococcaceae__	0.0151286	0	0.125995	0.100822	0.101061	0	0.0571678
Otu00079__Bacteroidaceae__Bacteroides	0.393343	0	0.529181	0.771286	0.151592	1.32721	0.528769
Otu00085__Streptococcaceae__Streptococcus	0.115986	0.303183	0.0403185	0.14115	0.101061	0	0.11695
Otu00091__Lachnospiraceae__Roseburia	0	0	0	0	0.454775	0	0.0757959
Otu00094__Streptococcaceae__Lactococcus	0	0.303183	0	0	0	0	0.0505306
Otu00097__Alcaligenaceae__	0.1765	0.303183	0.327588	0.327671	0	0	0.189157
Otu00098__Clostridiales_Incertae_Sedis_XI__Helcococcus	0.1412	0	0.166314	0.579725	0	0.7065	0.265623
Otu00108__Lachnospiraceae__	0.075643	0	0.0655176	0.0907395	0.252653	0	0.0807588
Otu00122__Leptotrichiaceae__Leptotrichia	0.0151286	0.252653	0	0.0907395	0	0.630803	0.164887
Otu00127__Fusobacteriaceae__Fusobacterium	0.1765	0	0.125995	0.166356	0	0.0656036	0.0890758
Otu00130__Propionibacteriaceae__Propionibacterium	0	1.92016	0	0	0.101061	0	0.33687
Otu00143__Campylobacteraceae__Campylobacter	0.075643	0	0.0403185	0.378081	0	0.252321	0.124394
Otu00147__Erysipelotrichaceae__	0.100857	0.202122	0.0251991	0.0504108	0	0.227089	0.100946
Otu00149__Bacteria_unclassified__	0	0	0.0755972	0.0504108	0.151592	0	0.0462666
Otu00156__Leptotrichiaceae__Sneathia	0.569844	0	0	0	0	0	0.0949739
Otu00159__Alcaligenaceae__	0	0.303183	0	0	0	0	0.0505306
Otu00162__Succinivibrionaceae__Succinivibrio	0	0	0	0	0.353714	0	0.0589523
Otu00174__Erysipelotrichaceae__	0	0.151592	0.0151194	0	0	0	0.0277852
Otu00176__Dermabacteraceae__Brachybacterium	0	1.06114	0	0	0	0	0.176857
Otu00183__Actinomycetaceae__Actinomyces	0.0151286	0	0.0403185	0.166356	0	0.166532	0.0647225
Otu00195__Spirochaetaceae__	0	0	0.0403185	0.14115	0	0.0151393	0.032768
Otu00200__Moraxellaceae__Moraxella	0.252143	0	0.418305	0.201643	0	0.176625	0.174786
Otu00204__Ruminococcaceae__	0.0151286	0	0.0251991	0.0151233	0.101061	0	0.0260853
Otu00205__Lachnospiraceae__	0.0252143	0	0.0151194	0.0655341	0.101061	0	0.0344882
Otu00209__Aerococcaceae__Facklamia	0	0	0	0	0.252653	0	0.0421088
Otu00225__Leptotrichiaceae__	0.075643	0	0.519101	0.0403287	0	0.0908357	0.120985
Otu00232__Fusobacteriaceae__Fusobacterium	0	0	0	0	0.202122	0	0.033687
Otu00280__Spirochaetaceae__	0	0	0	0	0.101061	0	0.0168435
Otu00288__Dietziaceae__Dietzia	0	0.101061	0	0	0	0	0.0168435
Otu00292__Bacteroidaceae__Bacteroides	0	2.07175	0	0	0	0	0.345292
Otu00311__Xanthomonadaceae__Stenotrophomonas	0	0	0	0	0.101061	0	0.0168435
Otu00324__Lachnospiraceae__	0	0	0.0151194	0	0.202122	0	0.036207
Otu00338__Lachnospiraceae__	0	0	0	0	0.101061	0	0.0168435
Otu00346__Leptotrichiaceae__	0.0252143	0	0.0755972	0.0252054	0.101061	0.0504643	0.0462571
Otu00347__Ruminococcaceae__	0	0	0	0.0151233	0.151592	0	0.0277858
Otu00510__Lachnospiraceae__	0	0	0.0907167	0.0756163	0.252653	0	0.069831
Otu00545__Cardiobacteriaceae__Suttonella	0.0504286	0	0	0.14115	0	0.0252321	0.0361352
Otu00582__Lachnospiraceae__Clostridium_XlVa	0	0	0	0.0252054	0.303183	0	0.0547315
Otu00653__Ruminococcaceae__	0	0	0	0	0.353714	0	0.0589523
Otu00982__Clostridiales_Incertae_Sedis_XI__Anaerococcus	0	0	0	0	0.303183	0	0.0505306
Otu01018__Oligosphaeraceae__Oligosphaera	0	0	0	0	0.101061	0	0.0168435
Otu01058__Ruminococcaceae__Butyricicoccus	0.0252143	0	0	0	0.151592	0	0.0294677
Otu01160__Ruminococcaceae__Faecalibacterium	0	0	0	0	0.353714	0	0.0589523
Otu01326__Alcanivoracaceae__Alcanivorax	0	0	0	0	0.252653	0	0.0421088
Otu01828__Lachnospiraceae__Clostridium_XlVa	0	0	0	0	0.101061	0	0.0168435
Otu02516__Ruminococcaceae__	0	0	0	0	0.101061	0	0.0168435
Otu03039__Moraxellaceae__Moraxella	0	0.101061	0	0	0	0	0.0168435
Numbers in different colors identify core OTUs at different percentages of relative abundance.
Red shows core OTUs at 1% relative abundance. Blue identify core OTUs at 0.1% relative abundance.
Black color denotes OTUs that were not core. * indicates litters with less than 4 samples for this specific time.
