# Supplementary material for: Development of the tonsillar microbiome in pigs from newborn through weaning
Source: BMC Microbiol. 2018 Apr 16;18:35. doi: 10.1186/s12866-018-1176-x (PMC5902991; doi:10.1186/s12866-018-1176-x)
Supplement: Supplementary file 5 — Table S5. Core microbiome at OTU level for fourth week. Excel sheet containing values for Core OTU identified for 4 weeks old piglets at 1 and 0.1% of minimum relative abundance. (XLSX 15 kb) [file 12866_2018_1176_MOESM5_ESM.xlsx]

## Sheet: Supplemental Table 5
Table S5. Core microbiome at OTU level for fourth week
OTUs	Litter 1700	Litter 1631	Litter 1445	*Litter 1402	Litter 1711	Average
Otu00001__Pasteurellaceae__	28.8235	23.0754	21.3473	15.1592	20.2711	21.7353
Otu00002__Streptococcaceae__Streptococcus	46.3252	51.0448	28.8491	63.2137	39.9728	45.8811
Otu00003__Moraxellaceae__Moraxella	2.99929	0.855949	9.00211	5.10359	13.0757	6.20733
Otu00005__Enterobacteriaceae__Escherichia/Shigella	0.54441	0.2014	0.342362	0	0.100776	0.23779
Otu00007__Micrococcaceae__Rothia	1.17451	0.720004	2.48213	4.34563	1.33528	2.01151
Otu00008__Moraxellaceae__	0.0655308	0	2.92015	1.11167	2.86204	1.39188
Otu00010__Clostridiaceae_1__Clostridium_sensu_stricto	0.141143	0.417904	0.730037	0.606367	0.277134	0.434517
Otu00012__Streptococcaceae__Streptococcus	1.93064	2.48225	0.503474	0	0.579462	1.09917
Otu00018__Peptostreptococcaceae__Clostridium_XI	0.0403266	0	0.226563	0	0.025194	0.0584168
Otu00019__Sphingomonadaceae__Sphingomonas	0	0.317205	0.140973	0	0	0.0916355
Otu00024__Bacillales_Incertae_Sedis_XI__Gemella	0.317572	0.115805	0.981774	1.36433	0.267056	0.609307
Otu00026__Flavobacteriaceae__	0.126021	0	0.115799	0	0.25194	0.0987519
Otu00027__Veillonellaceae__Veillonella	1.05857	0.730074	1.5356	0	0.37791	0.740431
Otu00034__Corynebacteriaceae__Corynebacterium	0.267164	0	0.0151042	0	0.191474	0.0947485
Otu00035__Pasteurellaceae__Pasteurella	0	0.115805	0.151042	0	0.025194	0.0584082
Otu00037__Clostridiales_Incertae_Sedis_XI__Tissierella	0.100817	0.2014	0.19132	0	0.226746	0.144056
Otu00041__Neisseriaceae__Neisseria	0.267164	0.176225	3.9422	0	1.02288	1.08169
Otu00042__Ruminococcaceae__	0.0151225	0.0755249	0.166146	0	0.115892	0.0745372
Otu00044__Neisseriaceae__	0	0.15105	1.85278	0	0.79613	0.559993
Otu00045__Moraxellaceae__Acinetobacter	0.166347	0.166155	0.0402779	0.707428	0.16628	0.249298
Otu00047__Streptococcaceae__Streptococcus	0.126021	0.0755249	0	0	0.16628	0.0735652
Otu00051__Corynebacteriaceae__Corynebacterium	0.0403266	0.1007	0	0.353714	0.0655044	0.112049
Otu00052__Lactobacillaceae__Lactobacillus	4.76359	0.629374	1.24862	0	0.403104	1.40894
Otu00054__Clostridiales_Incertae_Sedis_XI__Sedimentibacter	0.277246	0	0	0	0.54419	0.164287
Otu00056__Enterobacteriaceae__Yersinia	0.141143	0	0	0	0.191474	0.0665235
Otu00059__Lactobacillaceae__Lactobacillus	0.771247	0.125875	0.402779	0	0.25194	0.310368
Otu00064__Aerococcaceae__	0.0504083	0	0.115799	0	0.226746	0.0785907
Otu00066__Planococcaceae__	0.141143	0.0402799	0	0	0.201552	0.076595
Otu00070__Pasteurellaceae__Actinobacillus	0.252042	0.0654549	0	0.101061	0.226746	0.129061
Otu00082__Ruminococcaceae__Faecalibacterium	0.30245	0.604199	0.568926	0.505306	0.478686	0.491913
Otu00091__Lachnospiraceae__Roseburia	0.216756	0.518604	0.443057	0.757959	0.720548	0.531385
Otu00097__Alcaligenaceae__	0.0655308	0	0.100695	0	0.267056	0.0866564
Otu00100__Lachnospiraceae__Blautia	0.216756	0.543779	0.921357	0.707428	0.579462	0.593756
Otu00104__Erysipelotrichaceae__Sharpea	0.201633	0.0503499	0.855906	0.202122	0.25194	0.31239
Otu00105__Ruminococcaceae__	0.0151225	0.125875	0.166146	0	0.050388	0.0715063
Otu00109__Prevotellaceae__	0.0655308	0.24168	0.19132	0	0.25194	0.150094
Otu00114__Veillonellaceae__Megasphaera	0.090735	0.0755249	0.317189	0	0.115892	0.119868
Otu00118__Prevotellaceae__Paraprevotella	0	0.015105	0.19132	0	0.025194	0.0463238
Otu00124__Prevotellaceae__Prevotella	0.24196	0.29203	0.594099	0.0505306	0.141086	0.263941
Otu00125__Corynebacteriaceae__Turicella	0.126021	0	0	0	0.0151164	0.0282274
Otu00130__Propionibacteriaceae__Propionibacterium	0	0	0	0.101061	0	0.0202122
Otu00135__Veillonellaceae__	0.0403266	0.1007	0.367536	0	0.241862	0.150085
Otu00140__Planococcaceae__	0	0.14098	0	0	0	0.028196
Otu00174__Erysipelotrichaceae__	0	0.025175	0.140973	0.90955	0.0403104	0.223202
Otu00181__Enterococcaceae__Enterococcus	0.126021	0.176225	0.19132	0	0.0655044	0.111814
Otu00193__Porphyromonadaceae__	0.0151225	0.0654549	0.166146	0	0.176358	0.0846164
Otu00194__Prevotellaceae__Prevotella	0.0504083	0.0654549	0.543752	0.151592	0.12597	0.187435
Otu00200__Moraxellaceae__Moraxella	0.0151225	0	0.0251737	0.101061	0	0.0282715
Otu00240__Acidaminococcaceae__Acidaminococcus	0	0	0.302084	0	0.141086	0.0886341
Otu00261__Ruminococcaceae__Butyricicoccus	0.0504083	0.115805	0.241668	0	0.115892	0.104755
Otu00262__Prevotellaceae__Prevotella	0.0252042	0.0402799	0.19132	0	0.025194	0.0563996
Otu00269__Ruminococcaceae__	0.0252042	0	0	0.555836	0	0.116208
Otu00284__Veillonellaceae__Mitsuokella	0	0.015105	0.528648	0	0	0.108751
Otu00307__Prevotellaceae__Prevotella	0.100817	0.0906299	0.100695	0	0.050388	0.0685059
Otu00313__Lachnospiraceae__Dorea	0.0756125	0.19133	0.125868	0	0.0906984	0.0967018
Otu00315__Prevotellaceae__Alloprevotella	0	0.327275	0.0251737	0	0.191474	0.108785
Otu00338__Lachnospiraceae__	0	0.1007	0.115799	0.252653	0.0655044	0.106931
Otu00352__Sutterellaceae__Sutterella	0	0	0	0.960081	0	0.192016
Otu00367__Ruminococcaceae__	0.0504083	0.1007	0.125868	0	0.12597	0.0805893
Otu00438__Streptococcaceae__Streptococcus	0.151225	0.125875	0.0755211	0.101061	0.050388	0.100814
Otu00480__Prevotellaceae__Alloprevotella	0	0.226575	0.0654516	0	0.0403104	0.0664673
Otu00517__Lachnospiraceae__Blautia	0.0252042	0.14098	0.0755211	0	0	0.048341
Otu00519__Prevotellaceae__Prevotella	0	0.0503499	0.166146	0	0.075582	0.0584157
Otu00543__Ruminococcaceae__Ruminococcus	0.0151225	0.1007	0.0906253	0	0	0.0412895
Otu00609__Lachnospiraceae__Ruminococcus2	0	0.226575	0.0906253	0	0.0403104	0.0715021
Otu00637__Ruminococcaceae__	0	0	0	0.353714	0.0655044	0.0838437
Otu00660__Erysipelotrichaceae__	0	0	0.251737	0	0	0.0503474
Otu00675__Erysipelotrichaceae__	0	0	0	0.101061	0	0.0202122
Otu00694__Streptococcaceae__Streptococcus	0.0252042	0	0.0251737	0.303183	0.0151164	0.0737355
Otu00783__Streptococcaceae__Streptococcus	0.0252042	0	0.100695	0.202122	0.025194	0.070643
Otu01058__Ruminococcaceae__Butyricicoccus	0	0	0.100695	0	0	0.020139
Otu01339__Alcaligenaceae__Oligella	0	0	0	0.303183	0	0.0606367
Numbers in different colors identify core OTUs at different percentages of relative abundance.
Red shows core OTUs at 1% relative abundance. Blue identify core OTUs at 0.1% relative abundance.
Black color denotes OTUs that were not core. * indicates litters with less than 4 samples for this specific time.
The absence of litter 1707 samples means that there were not available samples in this time.
